# Supplementary material for: Primary outcome reporting in clinical trials for older adults with depression
Source: BJPsych Open. 2024 Mar 7;10(2):e60. doi: 10.1192/bjo.2023.650 (PMC10951853; doi:10.1192/bjo.2023.650)
Supplement: Rodrigues et al. supplementary material 1 — Rodrigues et al. supplementary material [file S2056472423006506sup001.xlsx]

## Sheet: GUIDE - specific questions
Category	Item	Explanation
What: Description of the outcome	Item #1. Described the outcome domain	Look at the COS domains we used in the first study. Did they describe this in some way?
	Item #2. Stated the outcome.	Should all be 'fully reported' - but double check and flag if this is not the case.
	[Item excluded from assessment, see Table 3] If reporting a composite outcome (i.e., two or more component outcomes that are combined), all individual components are defined	Input N/A
	[Item excluded from assessment, see Table 3] If there are other published definitions of the outcome, explained why the chosen definition was used	Input N/A
	Item #3. Specified the outcome as primary	Should all be 'fully reported' - but double check and flag if this is not the case.
	Item #4. Provided a rationale for classifying the outcome as primary, instead of secondary	Why was this outcome selected as primary? - any justification provided?
	Item #5. Defined clinical significance on the outcome (e.g., minimal important difference, responder definition), including what would constitute a good or poor outcome	Did they say 2 points improvement in scale = successful outcome, for instance?
	Item #6. Justified the criteria used for defining meaningful change (e.g., the minimal important difference, responder definition) including what would constitute a good or poor outcome, such as from an outcome measurement interpretation guideline	Why did they a particular threshold for clinical significance?
Why: Rationale for selecting the outcome	Item #7. Explained how the outcome addresses/relates to the hypothesis of the study	Relate the outcome to the hypothesis - Did they specify whether the selected outcome helps them achieve their study goal? E.g., reduction in depressive symptoms is the goal
	Item #8. Explained how the outcome addresses the objective/research question of the study (i.e., to compare the effect of intervention A versus intervention B on outcome X)	A vs B will reduce depressive symptoms (relate the outcome to the interventions)
	[Item excluded from assessment, see Table 3] Specified if the outcome is part of a core outcome set, if a core outcome set is publicly available. If so, refer to which core outcome set it is part of (e.g., via http://www.comet-initiative.org/)	Input N/A
	[Item excluded from assessment, see Table 3] If completely new outcome, justified why other outcomes are not appropriate or relevant	Input N/A
	Item #9. Described why the outcome is relevant to each stakeholder group involved in this trial (e.g., patients, decision makers, policy makers, clinicians, funders, etc.)	Is the outcome important to MDs, patients, etc.
	Item #10. Reported which stakeholders (e.g., patients, decision makers, policy makers, clinicians, funders, etc.) were actively involved in outcome selection. (This should be documented as per recent guidance for the reporting of patient and public involvement.)	Did patients, MDs etc. help select the outcome?
	Item #11. Explained the mechanism (e.g., pathophysiological, pharmacological, etc.) or theoretical framework/model by which the experimental intervention is expected to cause change in the outcome in the target population	Intervention A will decrease hormone X thus causing outcome (depressive symptoms) to reduce - did they specify this? - could be social or psychological processes too
	Item #12. Provided rationale for the choice of the specific type of outcome (i.e., why a patient-reported outcome instead of a clinician reported outcome)	If a clinical outcome or cost effective outcome, why was this type of outcome selected? - note this is asking for rationale in TYPE of outcome not rationale for outcome
How: The way the outcome is measured	Item #13. Described the outcome measurement instrument used. This should include instrument scaling and scoring details (e.g., range and direction of scores)	For the clinical outcomes, this should be partially or fully reported as they at least reported the OMI used (so not reported wouldn't apply). Scaling - did they transform the raw scores in any way (multiply by 10, etc.)? Scoring - did they add up subscales to get final score? Basically, were any details provided about scoring, including range (1-4 = low severity, 5+ = high etc.) and/or direction…
	Item #14. Specified whether the outcome measurement instrument will be used in accordance with any user manual and specify and justify deviations if planned	Is there any manual or guide for the OMI? If there are any changes made to the manual, have these been detailed?
	Item #15. Specified a recall period for outcome assessment, if applicable	Is the outcome assessed again (e.g., for blood pressure, if we were unable to find it the first time, did they specify calling them back to reassess)?
	Item #16. Described mode of outcome assessment (e.g., face-to-face, telephone, electronically)	Did they STATE whether they determined the outcome in person or electronically? Sometimes they will have to determine this in person e.g., blood pressure, so this would be NA in this instance
	Item #17. Justified the mode of outcome assessment (e.g., justification for equivalence between different modes of administration, if applicable)	If there are alternate ways to determine the outcome, did they justify why they selected in person vs. electronic? If there are no alternate modes of assessment, this would be NA.
	Item #18. Described any additional resources/materials or processes when performing outcome assessment, when relevant (i.e., a stethoscope, language interpreter, fasting prior to colonoscopy, etc.)	Did they call in a language interpreter? Or describe anything further important to assessing the outcome?
	Item #19. Described or provided reference to an empirical study that established validity of the outcome measurement instrument in individuals similar to the study sample (i.e., measures what it is supposed to measure)	Rationale for OMI in older adults with depression provided?
	Item #20. Described or provided reference to an empirical study that established validity of the outcome measurement instrument in the study setting (i.e., measures what it is supposed to measure)	OMI has validity for older adults with depression - has this been provided?
	Item #21. Specified whether more than one language version of the outcome measurement instrument was used and state whether translated versions have been developed using currently recommended methods, if applicable	Did they use a translated version of the OMI or just one version?
	Item #22. Described or provided reference to an empirical study that established reliability of the outcome measurement instrument in individuals similar to the study sample (i.e., ability to produce consistent results)	OMI has reliability for older adults with depression - has this been provided?
	Item #23. Described or provided reference to an empirical study that established reliability of the outcome measurement instrument in the study setting (i.e., ability to produce consistent results)	OMI has reliability for assessing in patient or community centres or in region - has this been provided?
	Item #24. Described or provided reference to an empirical study that established the responsiveness of the outcome measurement instrument in the study sample (i.e., ability to detect change over time given a change in disease activity or status)	Can OMI detect change over time in older adults with depression? - rationale provided?
	Item #25. Described the feasibility of the outcome measurement instrument in the study sample (i.e., the practical considerations of using an instrument, including its ease of use, time to complete, monetary costs, and interpretability of the question(s) included in the instrument)	Have they mentioned that OMI is used for practical considerations? (consider acceptability and burden specifically in other question.)
	Item #26. Described the acceptability and burden of the outcome measurement instrument in the study sample	Is OMI acceptable to participants? causes minimal burden?
	Item #27. Specified whether order of administration of outcome measurement instrument was standardized, if assessing multiple outcomes	For studies that assessed more than 1 outcome, did they reference order of administration with respect to the primary outcome?
	Item #28. Specified whether or not outcome data will be monitored during the study to inform the clinical care of individual trial participants, and if so, how this will be managed in a standardized way	Will they monitor outcome data? Usually this is through data safety and monitoring boards. Think about heart medication trials - they need to monitor whether unintended adverse events occur. Usually this is 'not reported' in psychiatry trials which often don't have DSMBs
Who: Source of information of the outcome	Item #29. Described who (e.g., nurse, occupational therapist, technician, parent, outcome adjudicators), and if applicable, how many assessed the outcome in each study group	Did they specify who the outcome assessor was?
	Item #30. Justified the choice of outcome assessor(s) (e.g., proxy versus healthcare provider)	Did they justify choice of outcome assessor?
	Item #31. Described whether the outcome assessor(s) were blinded/masked to intervention assignment	Did they describe blinding of outcome assessor? - note, this doesn't mean they have to be blinded, just that blinding of outcome assessor was described.
	Item #32. Described any trial-specific training required for outcome assessors to apply the outcome measurement instrument	Did outcome assessors undergo training in order to use OMI - was this described?
	Item #33. Described how outcome data quality was maximized (e.g., duplicate measurements)	Did they try to get 'accurate' data by measuring twice? Usually this will be not reported or fully reported.
Where: Assessment location and setting of the outcome	[Item excluded from assessment, see Table 3] Specified the name, affiliation, and contact details for the individual(s) responsible for the outcome content to identify the appropriate point of contact for resolution of any outcome-specific inquiries	Input N/A
	Item #34. Specified geographic location of outcome assessment for each study group (e.g., list of countries where outcome data was collected)	Was region specified? Usually this will be fully reported or not reported.
	Item #35. Described setting of outcome assessment for each study group (e.g., clinic, home, other)	Was type of location (e.g., clinic, home) specified? Usually this will be fully reported or not reported, as it is difficult to partially report these details
	Item #36. Justified suitability of the outcome assessment setting(s) for the study sample (e.g., family doctor office vs. home when measuring blood pressure)	Did they provide rationale for why the outcome measured in a particular location?
When: Timing of measurement of the outcome	Item #37. Specified timing and frequency of outcome assessment(s) for outcomes (e.g., time point for each outcome, time schedule of assessments)	Did they specify WHEN the outcome is assessed, for instance, weekly, biweekly, etc.
	Item #38. Provided justification of timing and frequency of outcome assessment(s) (such as pathophysiological or epidemiological evidence for disease processes and complications to occur and/or pragmatic justification)	Did they provide rationale for outcome timing and frequency measurement?
Outcome data management and analyses	[Item excluded from assessment, see Table 3] Provided the results of all planned outcome analyses that were undertaken, regardless of statistical significance	Input N/A
	Item #39. Provided definition of outcome analysis population	Did they specify that they are analyzing 20 participants who completed follow-up or had complete scores, for instance?
	Item #40. Described unit of analysis of the outcome (i.e., cluster or individual)	Did they specify that they are analyzing individual participants' scores or scores from nursing homes (cluster). Note, we didn't have many cluster trials included in our first study.
	Item #41. Described outcome analysis metric (e.g., change from baseline, final value, time to event)	Did they specify how the effect measure will be calculated? E.g., change from baseline, final value, time to event etc.
	Item #42. Described method of aggregation for outcome data (e.g., mean, median, proportion)	Did they define how the data will be pooled, e.g., mean scores for participants in intervention group compared to mean scores in control group
	Item #43. Described statistical methods and/or significance test(s) (name or type) used for analysing outcome data. This should include any analyses undertaken to address multiplicity/type I (α) error, particularly for trials with multiple domains and time points	Did they mention statistical test used?
	Item #44. Described the covariates and factors in the statistical model (e.g., adjusted analyses) used for analysing outcome data, if applicable	Did they provide mention of any covariates (age, sex, previous depression history) that they used in the statistical model? Or just adjusted but didn't provide details as to WHAT they adjusted for.
	Item #45. Provided justification for covariates and factors and why they were selected, if applicable	Did they provide rationale for choice of covariates in the analysis (e.g., gender - men would have less symptoms than women, so they adjusted for it for this reason) - this reason should be provided to answer "full reported" for this question.
	Item #46. Described results for each group, including estimated effect size and its precision (such as 95% confidence interval). For binary outcomes, presentation of both absolute and relative effect sizes is recommended	This should be partially or fully reported as the effect size is at the very least reported in all included studies. For binary outcomes (risk or odds ratio), did they present it with its confidence interval? Same for mean differences - was the confidence interval presented?
	Item #47. Described time period (i.e., chronological time since randomization) for which the outcome was analyzed	Did they describe when the outcome analyzed pertains to, e.g., 6 months after the follow-up period?
	[Item excluded from assessment, see Table 3] Described how unplanned repeat measurements were handled when analysing outcome data (e.g., repeat blood pressure result in patient due to initial abnormal reading)	Input N/A
	Item #48. Described outcome data, assessment process, and analysis for participants who discontinued or deviated from the assigned intervention protocol	Did they describe how they handled non adherent participants, i.e., those who didn't follow the protocol?
	Item #49. Described outcome data entry, coding, security and storage, including any related processes to promote outcome data quality (e.g., double entry; range checks from outcome data values)	Did they describe any processes related to accuracy of analysis (like those specified in the question)?
	[Item excluded from assessment, see Table 3] If someone other than a member in the study group analyzed the outcome data, described the person's affiliations (e.g., if the person is affiliated with industry)	Input N/A
	Item #50. Described blinding procedure(s) applied to data entry personnel and/or data analysts.	Did they describe blinding of analysts? - note, this doesn't mean they have to be blinded, just that blinding was described.
	[Item excluded from assessment, see Table 3] Described any plans to minimize missing outcome data	Input N/A
	Item #51. Described methods for additional analyses (e.g., subgroup analyses), if applicable	Did they describe subgroup analyses and how they performed these for particular populations, e.g., men, women, older than 75 years? This may be not applicable if no subgroup analyses were performed.
Missing outcome data	Item #52. Described how much outcome data was missing	Did they describe #s for participants enrolled vs. those followed up?
	Item #53. Described any reasons for missing outcome data in each arm (i.e., reasons for withdrawal or reasons for lack of follow-up). Please provide enough detail that the reported reason can be used to reduce the uncertainty about the potential underlying mechanism of missing outcome data.	Did they provide rationale for less participants at follow up than enrolment?
	Item #54. Explained statistical methods to handle missing outcome items or entire assessments (e.g., multiple imputation)	Did they do any statistical analysis to account for missing data? Note this does not involve thinking about whether or not their statistical test was CORRECT just that they accounted for missing data in some way.
	Item #55. Provided justification for methods used to handle missing outcome data. This should include: (1) assumptions underlying the missing outcome data mechanism with justification (including analyses performed to support assumptions about the missingness mechanism); and (2) how the assumed missingness mechanism and any relevant features of the outcome data would influence the choice of statis…	Did they provide rationale for why they analyzed missing data a particular way?
	Item #56. Described any outcome analyses conducted to assess the risk of bias posed by missing outcome data (e.g., comparison of baseline characteristics of participants with and without missing outcome data)	Did they do any other analyses for missing data, with respect to how the participants who were missing at follow-up may be different from those present in follow-up e.g if more men than women were missing in follow up, did they conduct a sub group analysis on men, and then use these results (which would perhaps show that findings for men and women are the same) to justify that even those missing …
Interpretation	Item #57. Interpret outcome data in relation to clinical outcomes, where relevant	Did they relate the findings for the outcome back to the clinical outcome? For instance, did they mention that because the scores on the OMI decreased, this means clinical depression is resolved/less severe?
	Item #58. Discussed impact of missing outcome data on the interpretation of findings, if applicable	Did they mention whether the extent of missing data may have changed the findings? This may be in the limitations section of the Discussion
	[Item excluded from assessment, see Table 3] Described other considerations or procedures that could affect the ability to interpret the outcome results (e.g., for per protocol analysis, describe the limitations in the methods used to monitor subject compliance)	Input N/A
Modifications	[Item excluded from assessment, see Table 3] Described any changes to trial outcomes after the trial commenced, with reasons	Input N/A
	[Item excluded from assessment, see Table 3] Described if there were any changes made to the planned analysis of outcomes (including omissions) after the trial commenced, and if yes, provided justification. For example, if any pre-specified covariates are omitted in the model, describe which co-variates were omitted and justify the omissions, including any statistical methods employed to justify …	Input N/A
