# Supplementary material for: Primary outcome reporting in clinical trials for older adults with depression
Source: BJPsych Open. 2024 Mar 7;10(2):e60. doi: 10.1192/bjo.2023.650 (PMC10951853; doi:10.1192/bjo.2023.650)
Supplement: Rodrigues et al. supplementary material 2 — Rodrigues et al. supplementary material [file S2056472423006506sup002.xlsx]

## Sheet: Article Characteristics
COVIDENCE record ID	Study ID - Original paper	Title of article	Last name of first author	First initial(s) of first author	Publication year	Journal	Study Type [1, RCT | 2, Pilot trial | 3, Feasibility trial | 4, Other (specify) | 5, Unsure | 6, Not reported] | 7, Follow up study | 8, Secondary analysis [original RCT is not captured in search results]	Trial Registry # If not reported specify N/R	Number of Sites [1, Single center | 2, Multicenter | 3, Unclear | 4, Not reported]	Cluster trial? [1, Yes | 2, No]	Trial Design [1, Single-arm | 2, Parallel (2-arms) | 3, Multi-arm | 4, Crossover | 5, Unclear | 6, Not reported]	How many intervention type(s) are being tested? [Hint: For parallel studies, look at the number of arms in the trial and subtract 1 for the placebo/control condition, e.g, 2-1=1]	Intervention type: Drug therapy Note: for multi-arm studies where >1 intervention is being tested, enter this in the columns beside these	Intervention type (s): Psychosocial therapy	Intervention type: Other	Intervention type:Unsure	Intervention type: Not reported	If Other, please specify intervention type:	Please elaborate why it is unclear to identify the intervention type.	Control type: Drug therapy	Control type: Psychosocial therapy	Control type: Other	Control type:Unsure	Control type: Not reported	If Other, please specify control type:	Please elaborate why it is unclear to identify the control type.	Total length of participant follow-up: [(The time period/frequency of outcome assessment at the last follow-up. E.g., if assessing outcome every 6 months over 2 years then total length is 2 years. Please enter "999", if not reported.)]	Region of study setting: Africa	Region of study setting: Asia	Region of study setting: Australia New Zealand	Region of study setting: Europe	Region of study setting: North America	Region of study setting: South America	Region of study setting: Unsure	Region of study setting: Not reported	Please elaborate why it is unclear to identify the region of study setting.	Setting of study (characteristics of study population) [1, in-patient | 2,out-patient | 5, unclear/not reported]	Study population type [1, Older adults only | 2, Presents stratified data for geriatric population]	Age cutoff for included population, e.g, 65 years and older	Are there diagnoses other than MDD? [1, No | 2, Yes]	If there are diagnoses other than MDD, specify, otherwise "0"	Total number of subjects enrolled across entire study (all arms):	Mean age of included population (if median, then abstract this and specify)	Mean age of intervention group (if median, then abstract this and specify)	Mean age of intervention group 2 (if median, then abstract this and specify)	Mean age of control group (if median, then abstract this and specify)	Funding source: [(Copy/paste funding source from text. Please enter N/R if not reported. A trial is considered "funded" if a company or organization was noted in the funding acknowledgements as having provided support for the study or any of its investigators. If funded by pharmaceutical company, a study is not classified as funded if the drug company provided only drugs or placebos. (Davidson, 1…	Type of Funding Source [1, Industry | 2, Government | 3, Academic | 4, Foundation/non-profit | 5, Other (specify) | 6, Unclear| 7, Not reported ]	Funding Source (if other)
#725	26	Long chain omega 3 polyunsaturated fatty acids supplementation in the treatment of elderly depression: effects on depressive symptoms, on phospholipids fatty acids profile and on health-related quality of life	Rondanelli	M	2011	Journal of nutrition, health & aging	1	N/R	1	2	2	1	1	0	0	0	0	0	0	1	0	0	0	0	0	0	1 year	0	0	0	1	0	0	0	0	0	1	1	65 - 95	1	0	46	N/R	84.9 (6.9)	N/A	83 (7.3)	Regione Lombardia	2	0
#8368	27	The effect of low-dose omega 3 fatty acids on the treatment of mild to moderate depression in the elderly: A double-blind, randomized, placebo-controlled study.	Tajalizadekhoob	Y	2011	European Archives of Psychiatry and Clinical Neuroscience	1	N/R	1	1	2	1	1	0	0	0	0	0	0	1	0	0	0	0	0	0	6 months	0	1	0	0	0	0	0	0	0	1	1	65+	1	0	66	N/R	79.64 (7.39)	N/A	79.73 (7.01)	Endocrinology and Metabolism Research Institute, Tehran University of Medical Science	3	0
#5187	13	Harnessing Peer Support in an Online Intervention for Older Adults with Depression	Tomasino	KN	2017	Am. J. Geriatr. Psychiatry	2	NCT02841787	1	2	3	2	0	1	0	0	0	0	0	0	1	0	0	0	0	0	8 weeks	0	0	0	0	1	0	0	0	0	2	1	65+	1	0	47	69.6 (4.3)	69.2 (3.4)	69.5 (4.3)	70 (4.7)	National Institutes of Health	2	0
#1015	32	Acute and long-term treatment of late-life major depressive disorder: duloxetine versus placebo	Robinson	M	2014	American journal of geriatric psychiatry	1	NCT00406848	2	2	2	1	1	0	0	0	0	0	0	1	0	0	0	0	0	0	24 weeks	0	0	0	0	0	0	1	0	Multiple - Europe and North America	2	1	65+	1	0	370	N/R	73.01(6.26)	N/A	73.1(5.64)	Lilly USA, LLC	1	0
#17564	23	Clinical features and efficacy of escitalopram treatment for geriatric depression.	Chen	YM	2011	The Journal of international medical research	1	N/R	1	2	2	1	1	0	0	0	0	0	0	1	0	0	0	0	0	0	8 weeks	0	1	0	0	0	0	0	0	0	2	1	65+	1	0	55	68.9 (6.1)	N/R	N/R	N/R	N/R	7	0
#5031	7	Postcard intervention for depression in community-dwelling older adults: A randomised controlled trial	Imai	H	2015	Psychiatry Res.	1	UMIN000010529	1	2	2	1	0	1	0	0	0	0	0	0	0	1	0	0	None	0	8 months	0	1	0	0	0	0	0	0	0	2	1	65+	1	0	184	N/R	82.2(7.9)	N/R	80.4 (7.4)	Japan Society for the Promotion of Science: Scientific Research A	3	0
#443	3	Leisure activities alleviate depressive symptoms in nursing home residents with very mild or mild dementia	Cheng	ST	2012	American journal of geriatric psychiatry	1	N/R	2	1	3	2	0	1	0	0	0	0	0	0	1	0	0	0	0	0	12 weeks	0	1	0	0	0	0	0	0	0	2	1	N/R	1	0	36	N/R	81.9 (432)	81.0 (7.7)	82.5(7.1)	Research Grants Council of Hong Kong to Sheung-Tak Cheng	2	0
#10498	36	Effects of aspirin on the long-term management of depression in older people: a double-blind randomised placebo-controlled trial.	Berk	M	2021	Molecular psychiatry	1	NCT01038583	2	2	2	1	1	0	0	0	0	0	0	1	0	0	0	0	0	0	5 years	0	0	0	0	0	0	1	0	Multiple countries - Australia, North America	2	1	65+	1	0	1879	N/R	75.3 (4.8)	N/A	75.1 (4.6)	National Institute on Aging and the National Cancer Institute at the National Institutes of Health, National Health and Medical Research Council of Australia	2	0
#212	22	Treatment of depression associated with age-related macular degeneration: a double-blind, randomized, controlled study	Brody	BL	2011	Annals of clinical psychiatry	1	N/R	1	2	4	1	1	0	0	0	0	0	0	1	0	0	0	0	0	0	16 weeks	0	0	0	0	1	0	0	0	0	2	1	N/R	2	Age-related macular degeneration	16	79.1 (4.4)	78.7 (6.6)	N/A	79.8 (2.3)	Forest Laboratories, Inc.	1	0
#1250	4	Life-review therapy with computer supplements for depression in the elderly: a randomized controlled trial	Preschl	B	2012	Aging & mental health	1	N/R	1	2	2	1	0	1	0	0	0	0	0	0	0	1	0	0	Waitlist	0	3 months	0	0	0	1	0	0	0	0	0	2	1	65+	1	0	36	70.0 (4.4)	72.5 (4.5)	N/A	67.0 (3.1)	N/R	7	0
#8271	44	Remission in major depression: Results from a geriatric primary care population.	Azar	AR	2011	International Journal of Geriatric Psychiatry	8	N/R	1	2	2	1	0	0	1	0	0	Management in primary care	0	0	0	1	0	0	Management in specialty settings	0	6 months	0	0	0	0	1	0	0	0	0	2	1	65+	1	0	792	N/R	N/R	N/R	N/R	Kaplen Fellowship on Depression through the Department of Psychiatry, Harvard Medical School	3	0
#8328	21	Sertraline or mirtazapine for depression in dementia (HTA-SADD): A randomised, multicentre, double-blind, placebo-controlled trial.	Banerjee	S	2011	The Lancet	1	ISRCTN88882979	2	2	3	2	1	0	0	0	0	0	0	1	0	0	0	0	0	0	39 weeks	0	0	0	1	0	0	0	0	0	2	1	N/R	2	Dementia, Alzheimer's disease	326	N/R	80 (8.4)	79 (8.4)	79 (8.8)	UK National Institute of Health Research HTA Programme	2	0
#580	10	Does an outreaching stepped care program reduce depressive symptoms in community-dwelling older adults? A randomized implementation trial	van Beljouw	IMJ	2015	American journal of geriatric psychiatry	1	N/R	2	1	4	3	0	1	0	0	0	0	0	0	1	0	0	0	0	0	2 years	0	0	0	1	0	0	0	0	0	2	1	65+	1	0	263	75.3 (6.7)	G1 76.5 (7.0) G2 76.0 (6.4) G3 75.3 (7.4) G4 73.3 (5.6)	G1 76.5 (7.0) G2 76.0 (6.4) G3 75.3 (7.4) G4 73.3 (5.6)	G1 76.5 (7.0) G2 76.0 (6.4) G3 75.3 (7.4) G4 73.3 (5.6)	The Netherlands Organisation for Health Research and Development	2	0
#14259	48	The effectiveness of acupressure in the management of depressive symptoms and in improving quality of life in older people living in the community: a randomised sham-controlled trial.	Molassiotis	A	2020	Aging & mental health	1	N/R	1	2	3	2	0	0	1	0	0	Acupressure	0	0	0	1	0	0	Standard care	0	3 months	0	1	0	0	0	0	0	0	0	2	1	65+	1	0	118	N/R	N/R	N/R	N/R	Angel S.P. Chan Lau endowment fund from the HK Polytechnic University	3	0
#10127	35	Efficacy and Safety of Esketamine Nasal Spray Plus an Oral Antidepressant in Elderly Patients With Treatment-Resistant Depression-TRANSFORM-3.	Ochs-Ross	R	2020	The American journal of geriatric psychiatry : official journal of the American Association for Geriatric Psychiatry	1	NCT02422186	2	2	2	1	1	0	0	0	0	0	0	1	0	0	0	0	0	0	10 weeks	0	0	0	0	0	0	1	0	Multiple countries	2	1	65+	1	0	137	70 (4.52)	70.6 (4.79)	N/R	69.4 (4.15)	Janssen Research & Development	1	0
#485	40	CollAborative care for Screen-Positive EldeRs with major depression (CASPER plus): a multicentred randomised controlled trial of clinical effectiveness and cost-effectiveness	Bosanquet	K	2017	Health technology assessment (Winchester, England)	1	ISRCTN45842879	2	2	2	1	0	0	1	0	0	management collaborative care	0	0	0	1	0	0	management	0	18 months	0	0	0	1	0	0	0	0	0	2	1	65+	1	0	485	N/R	72.5 (6.57)	N/R	71.8 (6.07)	National Institute for Health Research (NIHR) Health Technology Assessment programme	2	0
#8193	28	Celecoxib or Naproxen Treatment Does Not Benefit Depressive Symptoms in Persons Age 70 and Older: Findings From a Randomized Controlled Trial	Fields	C	2012	The American Journal of Geriatric Psychiatry	1	N/R	2	2	3	2	1	0	0	0	0	0	0	1	0	0	0	0	0	0	5 years	0	0	0	0	1	0	0	0	0	2	1	70+	2	Alzheimer's-like dementia	449	75.1	75.9	74.4	75	National Institute on Aging	2	0
#16696	2	Cost-effectiveness of cognitive behaviour therapy versus talking and usual care for depressed older people in primary care	Holman	AJ	2011	BMC health services research	7	ISRCTN18271323	1	2	3	2	0	1	0	0	0	0	0	0	1	0	0	0	0	0	10 months	0	0	0	1	0	0	0	0	0	1	1	65+	1	0	204	74.1 (7.0)	N/R	N/R	N/R	The Health Foundation	4	0
#137	9	A randomized trial of a depression self-care toolkit with or without lay telephone coaching for primary care patients with chronic physical conditions	McMusker	J	2015	General hospital psychiatry	1	N/R	1	2	2	1	0	1	0	0	0	0	0	0	1	0	0	0	0	0	6 months	0	0	0	0	1	0	0	0	0	2	2	65+	2	Chronic physical conditions (various)	38	N/R	N/R	N/R	N/R	Fonds de la recherche du Québec–Santé (FRQ-S)	2	0
#6226	14	A 12-week multi-domain lifestyle modification to reduce depressive symptoms in older adults: A preliminary report	Chang	K	2018	Psychiatry Investigation	1	NCT03095820	1	2	2	1	0	0	1	0	0	psychosocial (operant conditioning) + control of life style factors (diet, physical and social activity, emotional regulation)	0	0	1	0	0	0	0	0	12 weeks	0	1	0	0	0	0	0	0	0	2	1	NR	1	0	93	77.8±6.6 years	78.5 ±6.0 years	N/A	77.0±7.2 years	R&D Project of Korea Mental Health Technology.	2	0
#1038	34	Abrupt Symptom Improvements in Antidepressant Clinical Trials: transient Placebo Effects or Therapeutic Reality?	Zilcha-Mano	S	2018	Journal of clinical psychiatry	8	N/R	2	2	2	1	1	0	0	0	0	0	0	1	0	0	0	0	0	0	8 weeks	0	0	0	0	1	0	0	0	0	2	1	75+	1	0	174	79.6 ± 4.4	N/R	N/A	N/R	National Institute of Mental Health grants R01 MH102293 and T32 MH015144	2	0
#742	12	AIDE-Acute Illness and Depression in Elderly Patients. Cognitive Behavioral Group Psychotherapy in Geriatric Patients With Comorbid Depression: a Randomized, Controlled Trial	Hummel	J	2017	Journal of the American Medical Directors Association	1	DRKS 00004728	1	2	2	1	0	1	0	0	0	0	0	0	1	0	0	0	0	0	4 months	0	0	0	1	0	0	0	0	0	1	1	65+	1	0	155	82 (6)	81.95 (6.2)	N/A	81.94 (5.9)	N/R	7	0
#107	30	Randomized, double-blind study of the efficacy and tolerability of extended release quetiapine fumarate (quetiapine XR) monotherapy in elderly patients with major depressive disorder	Katila	H	2013	American journal of geriatric psychiatry	1	NCT00388973	2	2	2	1	1	0	0	0	0	0	0	1	0	0	0	0	0	0	12 weeks	0	0	0	0	0	0	1	0	Europe, North America, South America	2	1	66+	1	0	338	NR	71.3 (4.6)	N/A	71.2 (4.9)	AstraZeneca Pharmaceuticals	1	0
#20362	20	Feasibility and outcome of an inpatient interpersonal skills group for older adults (65+) with acute or chronic depression: An open pilot study.	Bollmann	S	2020	GeroPsych: The Journal of Gerontopsychology and Geriatric Psychiatry	2	N/R	1	2	1	1	0	1	0	0	0	0	0	0	0	1	0	0	None	0	4 weeks	0	0	0	1	0	0	0	0	0	1	1	65+	1	0	13	77.3 (median)	N/R	N/A	N/A	N/R	7	0
#10401	41	Non-traditional support workers delivering a brief psychosocial intervention for older people with anxiety and depression: the NOTEPAD feasibility study	Burroughs	B	2019	Health Services and Delivery Research	3	ISRCTN16318986	2	2	2	1	0	0	1	0	0	Management: non-traditional providers (SWs) providing care)	0	0	0	1	0	0	Usual care	0	4 months	0	0	0	1	0	0	0	0	0	2	1	65+	1	0	38	71 median (IQR 68–76)	73 median (IQR: 69–78)	N/A	70 median (IQR: 67–72)	Health Services and Delivery Research programme of the National Institute for Health Research	2	0
#778	31	Factors predicting relapse in elderly patients with major depressive disorder treated with escitalopram in an outpatient setting	Dolberg	O	2014	Current medical research and opinion	8	N/R	2	2	2	1	1	0	0	0	0	0	0	1	0	0	0	0	0	0	36 weeks	0	0	0	1	0	0	0	0	0	2	1	65+	1	0	405	73	N/R	N/A	N/R	N/R	7	0
#16938	24	Do treatment effects vary among differing baseline depression criteria in depression in Alzheimer's disease study +/- 2 (DIADS-2)?.	Drye	LT	2011	International journal of geriatric psychiatry	8	NCT00086138	2	2	2	1	1	0	0	0	0	0	0	1	0	0	0	0	0	0	24 weeks	0	0	0	0	1	0	0	0	0	2	1	N/R	2	Alzheimer's disease	131	79 (median)	N/R	N/A	N/R	Grant funding—National Institute of Mental Health	2	0
#102	33	Efficacy of Tianeptine 25-50 mg in Elderly Patients With Recurrent Major Depressive Disorder: an 8-Week Placebo- and Escitalopram-Controlled Study	Emsley	R	2018	Journal of clinical psychiatry	1	EudraCT identifier: 2012-005612-26	2	2	3	2	1	0	0	0	0	0	0	1	0	0	0	0	0	0	8 weeks	0	0	0	0	0	0	1	0	Asia, Europe, North America	2	1	65+	1	0	311	70.4 (4.8)	70.2 (4.3)	70.3 (4.9)	70.8 (5.1)	Servier (Surenes,France)	2	0
#2974	29	The efficacy of agomelatine in elderly patients with recurrent major depressive disorder: A placebo-controlled study	Heun	R	2013	J. Clin. Psychiatry	1	ISRCTN57507360	2	2	2	1	1	0	0	0	0	0	0	1	0	1	0	0	0	0	8 weeks	0	0	0	0	0	0	1	0	Europe, North America, South America	2	1	65+	1	0	222	71.8 (5.0)	71.9(5.1)	N/A	71.7 (4.8)	Servier (Surenes,France)	2	0
#13543	39	A tailored intervention to implement guideline recommendations for elderly patients with depression in primary care: a pragmatic cluster randomised trial.	Aakhus	E	2016	Implementation science	1	NCT01913236	2	1	2	1	0	0	1	0	0	Management: guideline recommendations for healthcare providers	0	0	0	1	0	0	None	0	14 months	0	0	0	1	0	0	0	0	0	2	1	65+/ all practitioners	1	0	124 GPs / 385 patients	N/A	Patient 73.9(7.6)	N/A	75.1(7.7)	Innlandet Hospital Trust, the European Union and Norwegian Knowledge Centre for the Health Services	5	foundation/ non profit + government
#12627	38	Clinical effectiveness of integrating depression care management into medicare home health: the Depression CAREPATH Randomized trial.	Bruce	ML	2015	JAMA internal medicine	1	NCT01979302	2	1	2	1	0	0	1	0	0	Management: depression care + home care	0	0	0	1	0	0	Management: usual care	0	12 months	0	0	0	0	1	0	0	0	0	2	1	65+	1	0	178 Nurses/306 patients	76.5 (8.0)	76.1 (7.9)	N/A	77.1(8.2)	National Institute of Mental Health	2	0

## Sheet: Outcome Reporting Assessment
COVIDENCE record ID	Study ID - Original paper	Primary outcome (outcome term)	Primary Outcome Criteria: [1, Described outcome as "primary" or using synonym | 2, Study aim was to assess the effect of an intervention on that outcome | 3, Used data from the outcome to power the sample size for the trial]	What: Description of the outcome								Why: Rationale for selecting the outcome								How: The way the outcome is measured																Who: Source of information of the outcome					Where: Assessment location and setting of the outcome				When: Timing of measurement of the outcome		Outcome data management and analyses
				Item #1. Described the outcome domain	Item #2. Stated the outcome.	[Item excluded from assessment, see Table 3] If reporting a composite outcome (i.e., two or more component outcomes that are combined), all individual components are defined	[Item excluded from assessment, see Table 3] If there are other published definitions of the outcome, explained why the chosen definition was used	Item #3. Specified the outcome as primary	Item #4. Provided a rationale for classifying the outcome as primary, instead of secondary	Item #5. Defined clinical significance on the outcome (e.g., minimal important difference, responder definition), including what would constitute a good or poor outcome	Item #6. Justified the criteria used for defining meaningful change (e.g., the minimal important difference, responder definition) including what would constitute a good or poor outcome, such as from an outcome measurement interpretation guideline	Item #7. Explained how the outcome addresses/relates to the hypothesis of the study	Item #8. Explained how the outcome addresses the objective/research question of the study (i.e., to compare the effect of intervention A versus intervention B on outcome X)	[Item excluded from assessment, see Table 3] Specified if the outcome is part of a core outcome set, if a core outcome set is publicly available. If so, refer to which core outcome set it is part of (e.g., via http://www.comet-initiative.org/)	[Item excluded from assessment, see Table 3] If completely new outcome, justified why other outcomes are not appropriate or relevant	Item #9. Described why the outcome is relevant to each stakeholder group involved in this trial (e.g., patients, decision makers, policy makers, clinicians, funders, etc.)	Item #10. Reported which stakeholders (e.g., patients, decision makers, policy makers, clinicians, funders, etc.) were actively involved in outcome selection. (This should be documented as per recent guidance for the reporting of patient and public involvement.)	Item #11. Explained the mechanism (e.g., pathophysiological, pharmacological, etc.) or theoretical framework/model by which the experimental intervention is expected to cause change in the outcome in the target population	Item #12. Provided rationale for the choice of the specific type of outcome (i.e., why a patient-reported outcome instead of a clinician reported outcome)	Item #13. Described the outcome measurement instrument used. This should include instrument scaling and scoring details (e.g., range and direction of scores)	Item #14. Specified whether the outcome measurement instrument will be used in accordance with any user manual and specify and justify deviations if planned	Item #15. Specified a recall period for outcome assessment, if applicable	Item #16. Described mode of outcome assessment (e.g., face-to-face, telephone, electronically)	Item #17. Justified the mode of outcome assessment (e.g., justification for equivalence between different modes of administration, if applicable)	Item #18. Described any additional resources/materials or processes when performing outcome assessment, when relevant (i.e., a stethoscope, language interpreter, fasting prior to colonoscopy, etc.)	Item #19. Described or provided reference to an empirical study that established validity of the outcome measurement instrument in individuals similar to the study sample (i.e., measures what it is supposed to measure)	Item #20. Described or provided reference to an empirical study that established validity of the outcome measurement instrument in the study setting (i.e., measures what it is supposed to measure)	Item #21. Specified whether more than one language version of the outcome measurement instrument was used and state whether translated versions have been developed using currently recommended methods, if applicable	Item #22. Described or provided reference to an empirical study that established reliability of the outcome measurement instrument in individuals similar to the study sample (i.e., ability to produce consistent results)	Item #23. Described or provided reference to an empirical study that established reliability of the outcome measurement instrument in the study setting (i.e., ability to produce consistent results)	Item #24. Described or provided reference to an empirical study that established the responsiveness of the outcome measurement instrument in the study sample (i.e., ability to detect change over time given a change in disease activity or status)	Item #25. Described the feasibility of the outcome measurement instrument in the study sample (i.e., the practical considerations of using an instrument, including its ease of use, time to complete, monetary costs, and interpretability of the question(s) included in the instrument)	Item #26. Described the acceptability and burden of the outcome measurement instrument in the study sample	Item #27. Specified whether order of administration of outcome measurement instrument was standardized, if assessing multiple outcomes	Item #28. Specified whether or not outcome data will be monitored during the study to inform the clinical care of individual trial participants, and if so, how this will be managed in a standardized way	Item #29. Described who (e.g., nurse, occupational therapist, technician, parent, outcome adjudicators), and if applicable, how many assessed the outcome in each study group	Item #30. Justified the choice of outcome assessor(s) (e.g., proxy versus healthcare provider)	Item #31. Described whether the outcome assessor(s) were blinded/masked to intervention assignment	Item #32. Described any trial-specific training required for outcome assessors to apply the outcome measurement instrument	Item #33. Described how outcome data quality was maximized (e.g., duplicate measurements)	[Item excluded from assessment, see Table 3] Specified the name, affiliation, and contact details for the individual(s) responsible for the outcome content to identify the appropriate point of contact for resolution of any outcome-specific inquiries	Item #34. Specified geographic location of outcome assessment for each study group (e.g., list of countries where outcome data was collected)	Item #35. Described setting of outcome assessment for each study group (e.g., clinic, home, other)	Item #36. Justified suitability of the outcome assessment setting(s) for the study sample (e.g., family doctor office vs. home when measuring blood pressure)	Item #37. Specified timing and frequency of outcome assessment(s) for outcomes (e.g., time point for each outcome, time schedule of assessments)	Item #38. Provided justification of timing and frequency of outcome assessment(s) (such as pathophysiological or epidemiological evidence for disease processes and complications to occur and/or pragmatic justification)	[Item excluded from assessment, see Table 3] Provided the results of all planned outcome analyses that were undertaken, regardless of statistical significance	Item #39. Provided definition of outcome analysis population	Item #40. Described unit of analysis of the outcome (i.e., cluster or individual)
#725	26	Depressive symptom severity	1	Fully reported	Fully reported	N/A	N/A	Fully reported	Not reported	Not reported	Not reported	Fully reported	Fully reported	N/A	N/A	Not reported	Not reported	Fully reported	Not reported	Fully reported	Not reported	Not reported	Fully reported	Not reported	Not reported	Not reported	Not reported	Not reported	Not reported	Not reported	Fully reported	Not reported	Not reported	Not reported	Not reported	Not reported	Not reported	Fully reported	Not reported	Not reported	N/A	Fully reported	Fully reported	Not reported	Fully reported	Not reported	N/A	Fully reported	Fully reported
#8368	27	Depressive symptom severity	3	Fully reported	Fully reported	N/A	N/A	Fully reported	Not reported	Not reported	Not reported	Fully reported	Fully reported	N/A	N/A	Not reported	Not reported	Fully reported	Not reported	Fully reported	Not reported	Not reported	Fully reported	Not reported	Not reported	Fully reported	Fully reported	Fully reported	Fully reported	Fully reported	Not reported	Fully reported	Not reported	N/A	Not reported	Fully reported	Not reported	Fully reported	Not reported	Fully reported	N/A	Fully reported	Fully reported	Not reported	Fully reported	Not reported	N/A	Fully reported	Fully reported
#5187	13	Depressive Symptom Severity	1	Fully reported	Fully reported	N/A	N/A	Fully reported	Not reported	Not reported	Not reported	Fully reported	Fully reported	N/A	N/A	Not reported	Not reported	Fully reported	Not reported	Partially reported	Not reported	Not reported	Fully reported	Fully reported	Not reported	Not reported	Not reported	Not reported	Not reported	Not reported	Not reported	Not reported	Not reported	Not reported	Not reported	Partially reported	Not reported	Not reported	Not reported	Not reported	N/A	Not reported	Fully reported	Not reported	Fully reported	Not reported	N/A	Fully reported	Fully reported
#1015	32	Depression treatment Response	1	Fully reported	Fully reported	N/A	N/A	Fully reported	Not reported	Fully reported	Fully reported	Fully reported	Fully reported	N/A	N/A	Not reported	Not reported	Fully reported	Not reported	Fully reported	Not reported	Not reported	Not reported	Not reported	Not reported	Partially reported	Not reported	Fully reported	Not reported	Not reported	Not reported	Not reported	Not reported	Not reported	Fully reported	Not reported	Not reported	Fully reported	Not reported	Not reported	N/A	Fully reported	Not reported	Not reported	Fully reported	Partially reported	N/A	Fully reported	Fully reported
#17564	23	Depression treatment response	1	Fully reported	Fully reported	N/A	N/A	Fully reported	Not reported	Fully reported	Not reported	Fully reported	Fully reported	N/A	N/A	Not reported	Not reported	Fully reported	Not reported	Fully reported	Not reported	Not reported	Not reported	Not reported	Not reported	Not reported	Not reported	Not reported	Not reported	Not reported	Not reported	Not reported	Not reported	Not reported	Not reported	Not reported	Not reported	Not reported	Not reported	Not reported	N/A	Fully reported	Fully reported	Not reported	Fully reported	Not reported	N/A	Fully reported	Fully reported
#5031	7	Depressive symptom severity	1	Fully reported	Fully reported	N/A	N/A	Fully reported	Not reported	Fully reported	Not reported	Fully reported	Fully reported	N/A	N/A	Not reported	Not reported	Fully reported	Not reported	Fully reported	Not reported	Not reported	Not reported	Not reported	Not reported	Fully reported	Not reported	Not reported	Not reported	Not reported	Not reported	Not reported	Not reported	Not reported	Not reported	Not reported	Not reported	Not reported	Not reported	Not reported	N/A	Fully reported	Not reported	Not reported	Fully reported	Not reported	N/A	Fully reported	Fully reported
#443	3	Depressive symptom severity	2	Fully reported	Fully reported	N/A	N/A	Fully reported	Not reported	Not reported	Not reported	Fully reported	Fully reported	N/A	N/A	Not reported	Not reported	Fully reported	Not reported	Partially reported	Not reported	Not reported	Not reported	Not reported	Not reported	Fully reported	Fully reported	Not reported	Not reported	Not reported	Not reported	Not reported	Not reported	N/A	Not reported	Not reported	Not reported	Fully reported	Not reported	Not reported	N/A	Fully reported	Fully reported	Not reported	Fully reported	Not reported	N/A	Fully reported	Fully reported
#10498	36	Depressive symptom severity	1	Fully reported	Fully reported	N/A	N/A	Fully reported	Not reported	Not reported	Not reported	Fully reported	Fully reported	N/A	N/A	Not reported	Not reported	Fully reported	Fully reported	Fully reported	Not reported	Not reported	Not reported	Not reported	Not reported	Fully reported	Not reported	Not reported	Fully reported	Not reported	Not reported	Not reported	Not reported	Not reported	Not reported	Not reported	Not reported	Fully reported	Not reported	Not reported	N/A	Fully reported	Not reported	Not reported	Fully reported	Not reported	N/A	Fully reported	Fully reported
#212	22	Depression treatment Response	1	Fully reported	Fully reported	N/A	N/A	Fully reported	Fully reported	Not reported	Not reported	Fully reported	Fully reported	N/A	N/A	Fully reported	Not reported	Fully reported	Fully reported	Fully reported	Not reported	Not reported	Fully reported	Not reported	Not reported	Not reported	Not reported	Not reported	Not reported	Not reported	Not reported	Not reported	Not reported	Not reported	Fully reported	Fully reported	Not reported	Fully reported	Not reported	Not reported	N/A	Fully reported	Fully reported	Not reported	Fully reported	Not reported	N/A	Fully reported	Fully reported
#1250	4	Depression treatment Response	2	Fully reported	Fully reported	N/A	N/A	Fully reported	Not reported	Not reported	Not reported	Fully reported	Fully reported	N/A	N/A	Not reported	Not reported	Fully reported	Not reported	Partially reported	Not reported	Not reported	Fully reported	Not reported	Fully reported	Not reported	Not reported	Fully reported	Fully reported	Not reported	Not reported	Not reported	Not reported	Not reported	Not reported	Fully reported	Not reported	Fully reported	Fully reported	Not reported	N/A	Fully reported	Fully reported	Not reported	Fully reported	Not reported	N/A	Fully reported	Fully reported
#8271	44	Depression remission	1	Fully reported	Fully reported	N/A	N/A	Fully reported	Fully reported	Fully reported	Not reported	Fully reported	Fully reported	N/A	N/A	Not reported	Not reported	Not reported	Fully reported	Partially reported	Not reported	Not reported	Fully reported	Fully reported	Not reported	Fully reported	Not reported	Not reported	Fully reported	Not reported	Not reported	Not reported	Not reported	Not reported	Not reported	Fully reported	Fully reported	Not reported	Not reported	Not reported	N/A	Fully reported	Not reported	Not reported	Fully reported	Partially reported	N/A	Fully reported	Fully reported
#8328	21	Depression treatment response	3	Fully reported	Fully reported	N/A	N/A	Fully reported	Not reported	Not reported	Not reported	Not reported	Fully reported	N/A	N/A	Not reported	Not reported	Not reported	Not reported	Partially reported	Not reported	Not reported	Fully reported	Not reported	Not reported	Fully reported	Fully reported	Not reported	Not reported	Not reported	Not reported	Not reported	Not reported	Not reported	Not reported	Partially reported	Not reported	Not reported	Fully reported	Not reported	N/A	Fully reported	Not reported	Not reported	Fully reported	Not reported	N/A	Fully reported	Fully reported
#580	10	Depressive symptom severity	2	Fully reported	Fully reported	N/A	N/A	Fully reported	Not reported	Not reported	Not reported	Not reported	Fully reported	N/A	N/A	Not reported	Not reported	Not reported	Not reported	Fully reported	Not reported	Not reported	Fully reported	Not reported	Not reported	Not reported	Not reported	Not reported	Not reported	Not reported	Not reported	Partially reported	Not reported	Not reported	Not reported	Fully reported	Not reported	Fully reported	Not reported	Not reported	N/A	Fully reported	Fully reported	Not reported	Fully reported	Not reported	N/A	Fully reported	Fully reported
#14259	48	Depressive symptom severity	1	Fully reported	Fully reported	N/A	N/A	Fully reported	Not reported	Not reported	Not reported	Not reported	Fully reported	N/A	N/A	Not reported	Not reported	Not reported	Not reported	Partially reported	Not reported	Not reported	Not reported	Not reported	Not reported	Fully reported	Not reported	Fully reported	Not reported	Not reported	Not reported	Not reported	Not reported	Not reported	Not reported	Fully reported	Not reported	Fully reported	Not reported	Not reported	N/A	Fully reported	Not reported	Not reported	Fully reported	Partially reported	N/A	Fully reported	Fully reported
#10127	35	Depression treatment Response	1	Fully reported	Fully reported	N/A	N/A	Fully reported	Not reported	Fully reported	Fully reported	Not reported	Fully reported	N/A	N/A	Not reported	Not reported	Fully reported	Not reported	Partially reported	Fully reported	Not reported	Fully reported	Fully reported	Not reported	Not reported	Not reported	Not reported	Not reported	Not reported	Not reported	Not reported	Not reported	Not reported	Not reported	Partially reported	Not reported	Fully reported	Not reported	Not reported	N/A	Fully reported	Not reported	Not reported	Fully reported	Partially reported	N/A	Fully reported	Fully reported
#485	40	Depressive symptom severity	1	Fully reported	Fully reported	N/A	N/A	Fully reported	Fully reported	Fully reported	Fully reported	Fully reported	Fully reported	N/A	N/A	Not reported	Not reported	Not reported	Not reported	Fully reported	Fully reported	Not reported	Fully reported	Not reported	Not reported	Not reported	Not reported	Not reported	Not reported	Not reported	Not reported	Not reported	Not reported	Not reported	Not reported	Fully reported	Not reported	Fully reported	Not reported	Not reported	N/A	Fully reported	Fully reported	Not reported	Fully reported	Fully reported	N/A	Fully reported	Fully reported
#8193	28	Depressive symptom severity	1	Fully reported	Fully reported	N/A	N/A	Fully reported	Fully reported	Fully reported	Fully reported	Fully reported	Fully reported	N/A	N/A	Not reported	Not reported	Fully reported	Not reported	Partially reported	Fully reported	Not reported	Fully reported	Not reported	Not reported	Partially reported	Not reported	Not reported	Not reported	Not reported	Fully reported	Not reported	Not reported	N/A	Not reported	Not reported	Not reported	Not reported	Not reported	Not reported	N/A	Fully reported	Fully reported	Not reported	Fully reported	Partially reported	N/A	Fully reported	Fully reported
#16696	2	Cost-effectiveness of study interventions	2	Fully reported	Fully reported	N/A	N/A	Fully reported	Fully reported	Fully reported	Fully reported	Fully reported	Fully reported	N/A	N/A	Not reported	Fully reported	Not reported	Not reported	Partially reported	Fully reported	Not reported	Not reported	Not reported	Not reported	Partially reported	Partially reported	Not reported	Not reported	Not reported	Not reported	Not reported	Not reported	Not reported	Not reported	Partially reported	Not reported	Not reported	Not reported	Not reported	N/A	Fully reported	Not reported	Not reported	Fully reported	Partially reported	N/A	Fully reported	Fully reported
#137	9	Depressive symptom severity	1	Fully reported	Fully reported	N/A	N/A	Fully reported	Fully reported	Fully reported	Not reported	Fully reported	Fully reported	N/A	N/A	Not reported	Not reported	Fully reported	Fully reported	Fully reported	Fully reported	Not reported	Fully reported	Not reported	Not reported	Fully reported	Fully reported	Not reported	Not reported	Not reported	Fully reported	Not reported	Not reported	Not reported	Not reported	Fully reported	Not reported	Fully reported	Not reported	Not reported	N/A	Fully reported	Fully reported	Not reported	Fully reported	Not reported	N/A	Fully reported	Fully reported
#6226	14	Depression treatment response	2	Fully reported	Fully reported	N/A	N/A	Fully reported	Not reported	Not reported	Not reported	Fully reported	Fully reported	N/A	N/A	Not reported	Not reported	Fully reported	Not reported	Fully reported	Fully reported	Not reported	Fully reported	Fully reported	Fully reported	Partially reported	Fully reported	Fully reported	Not reported	Not reported	Not reported	Not reported	Not reported	Not reported	Not reported	Fully reported	Not reported	Not reported	Fully reported	Not reported	N/A	Fully reported	Fully reported	Not reported	Fully reported	Partially reported	N/A	Fully reported	Fully reported
#1038	34	Depression treatment response	2	Fully reported	Fully reported	N/A	N/A	Fully reported	Not reported	Fully reported	Fully reported	Fully reported	Fully reported	N/A	N/A	Not reported	Not reported	Fully reported	Not reported	Partially reported	Not reported	Not reported	Not reported	Not reported	Not reported	Not reported	Not reported	Not reported	Not reported	Not reported	Not reported	Not reported	Not reported	N/A	Partially reported	Not reported	Not reported	Not reported	Not reported	Not reported	N/A	Fully reported	Fully reported	Not reported	Fully reported	Not reported	N/A	Fully reported	Fully reported
#742	12	Depressive symptom severity	1	Fully reported	Fully reported	N/A	N/A	Fully reported	Not reported	Not reported	Not reported	Fully reported	Fully reported	N/A	N/A	Not reported	Not reported	Not reported	Not reported	Partially reported	Not reported	Not reported	Not reported	Not reported	Not reported	Not reported	Not reported	Not reported	Not reported	Not reported	Not reported	Not reported	Not reported	Fully reported	Not reported	Fully reported	Fully reported	Not reported	Fully reported	Not reported	N/A	Fully reported	Not reported	Not reported	Fully reported	Partially reported	N/A	Fully reported	Fully reported
#107	30	Depression treatment response	1	Fully reported	Fully reported	N/A	N/A	Fully reported	Not reported	Fully reported	Not reported	Fully reported	Fully reported	N/A	N/A	Not reported	Not reported	Fully reported	Not reported	Fully reported	Not reported	Not reported	Not reported	Not reported	Not reported	Not reported	Not reported	Not reported	Not reported	Not reported	Not reported	Not reported	Not reported	Not reported	Fully reported	Fully reported	Not reported	Fully reported	Fully reported	Not reported	N/A	Fully reported	Not reported	Not reported	Fully reported	Not reported	N/A	Fully reported	Fully reported
#20362	20	Depressive symptom severity	1	Fully reported	Fully reported	N/A	N/A	Fully reported	Not reported	Fully reported	Not reported	Fully reported	Fully reported	N/A	N/A	Not reported	Not reported	Fully reported	Fully reported	Fully reported	Not reported	Not reported	Fully reported	Fully reported	Not reported	Fully reported	Partially reported	Not reported	Partially reported	Not reported	Not reported	Not reported	Not reported	Not reported	Not reported	Fully reported	Not reported	Not reported	Not reported	Fully reported	N/A	Fully reported	Fully reported	Not reported	Fully reported	Not reported	N/A	Fully reported	Fully reported
#10401	41	Depression treatment response	1	Fully reported	Fully reported	N/A	N/A	Fully reported	Not reported	Fully reported	Not reported	Fully reported	Fully reported	N/A	N/A	Not reported	Not reported	Fully reported	Not reported	Partially reported	Not reported	Not reported	Fully reported	Fully reported	Not reported	Not reported	Not reported	Not reported	Not reported	Not reported	Not reported	Fully reported	Fully reported	Not reported	Not reported	Fully reported	Fully reported	Fully reported	Fully reported	Fully reported	N/A	Fully reported	Fully reported	Not reported	Fully reported	Fully reported	N/A	Fully reported	Fully reported
#778	31	Depression relapse	1	Fully reported	Fully reported	N/A	N/A	Fully reported	Not reported	Fully reported	Fully reported	Fully reported	Fully reported	N/A	N/A	Not reported	Not reported	Fully reported	Not reported	Partially reported	Not reported	Not reported	Not reported	Not reported	Not reported	Not reported	Not reported	Not reported	Not reported	Not reported	Not reported	Not reported	Not reported	Not reported	Partially reported	Not reported	Not reported	Fully reported	Not reported	Not reported	N/A	Fully reported	Fully reported	Not reported	Fully reported	Not reported	N/A	Fully reported	Fully reported
#16938	24	Depressive symptom severity	1	Fully reported	Fully reported	N/A	N/A	Fully reported	Not reported	Fully reported	Not reported	Fully reported	Fully reported	N/A	N/A	Fully reported	Fully reported	Not reported	Not reported	Fully reported	Not reported	Not reported	Fully reported	Not reported	Not reported	Not reported	Not reported	Not reported	Not reported	Not reported	Not reported	Not reported	Not reported	Not reported	Fully reported	Fully reported	Not reported	Fully reported	Not reported	Not reported	N/A	Fully reported	Fully reported	Not reported	Fully reported	Not reported	N/A	Fully reported	Fully reported
#102	33	Depression treatment response	1	Fully reported	Fully reported	N/A	N/A	Fully reported	Not reported	Not reported	Not reported	Fully reported	Fully reported	N/A	N/A	Not reported	Not reported	Fully reported	Not reported	Partially reported	Not reported	Not reported	Not reported	Not reported	Not reported	Not reported	Not reported	Not reported	Not reported	Not reported	Not reported	Not reported	Not reported	Not reported	Not reported	Partially reported	Not reported	Fully reported	Fully reported	Fully reported	N/A	Fully reported	Not reported	Not reported	Fully reported	Not reported	N/A	Fully reported	Fully reported
#2974	29	Depressive symptom severity	1	Fully reported	Fully reported	N/A	N/A	Fully reported	Not reported	Not reported	Not reported	Fully reported	Fully reported	N/A	N/A	Not reported	Not reported	Not reported	Not reported	Partially reported	Not reported	Not reported	Not reported	Not reported	Not reported	Not reported	Not reported	Not reported	Not reported	Not reported	Not reported	Not reported	Not reported	Not reported	Partially reported	Not reported	Not reported	Not reported	Not reported	Not reported	N/A	Fully reported	Not reported	Not reported	Fully reported	Not reported	N/A	Fully reported	Fully reported
#13543	39	Provider treatment adherence	1	Fully reported	Fully reported	N/A	N/A	Fully reported	Fully reported	Not reported	Not reported	Fully reported	Fully reported	N/A	N/A	Not reported	Not reported	Fully reported	Fully reported	Fully reported	Not reported	Not reported	Fully reported	Not reported	Not reported	N/A	N/A	N/A	N/A	N/A	N/A	N/A	N/A	Not reported	Not reported	Fully reported	Not reported	Fully reported	Not reported	Not reported	N/A	Fully reported	Fully reported	Not reported	Fully reported	Not reported	N/A	Fully reported	Fully reported
#12627	38	Depression treatment response	3	Fully reported	Fully reported	N/A	N/A	Fully reported	Not reported	Fully reported	Not reported	Fully reported	Fully reported	N/A	N/A	Not reported	Not reported	Not reported	Not reported	Partially reported	Not reported	Not reported	Fully reported	Not reported	Not reported	Not reported	Not reported	Not reported	Not reported	Fully reported	Not reported	Not reported	Not reported	Not reported	Fully reported	Fully reported	Not reported	Fully reported	Fully reported	Not reported	N/A	Fully reported	Fully reported	Not reported	Fully reported	Not reported	N/A	Fully reported	Fully reported
[truncated: 24 more columns]

## Sheet: Counts for Figures
COVIDENCE record ID	Study ID - Original paper	Extractor	Checked by	Primary outcome (outcome term - our definition)	Core area	Outcome domain	Outcome name (reported in trials)	OMI	What: Description of the outcome								Why: Rationale for selecting the outcome								How: The way the outcome is measured																Who: Source of information of the outcome					Where: Assessment location and setting of the outcome
									Item #1. Described the outcome domain	Item #2. Stated the outcome.	[Item excluded from assessment, see Table 3] If reporting a composite outcome (i.e., two or more component outcomes that are combined), all individual components are defined	[Item excluded from assessment, see Table 3] If there are other published definitions of the outcome, explained why the chosen definition was used	Item #3. Specified the outcome as primary	Item #4. Provided a rationale for classifying the outcome as primary, instead of secondary	Item #5. Defined clinical significance on the outcome (e.g., minimal important difference, responder definition), including what would constitute a good or poor outcome	Item #6. Justified the criteria used for defining meaningful change (e.g., the minimal important difference, responder definition) including what would constitute a good or poor outcome, such as from an outcome measurement interpretation guideline	Item #7. Explained how the outcome addresses/relates to the hypothesis of the study	Item #8. Explained how the outcome addresses the objective/research question of the study (i.e., to compare the effect of intervention A versus intervention B on outcome X)	[Item excluded from assessment, see Table 3] Specified if the outcome is part of a core outcome set, if a core outcome set is publicly available. If so, refer to which core outcome set it is part of (e.g., via http://www.comet-initiative.org/)	[Item excluded from assessment, see Table 3] If completely new outcome, justified why other outcomes are not appropriate or relevant	Item #9. Described why the outcome is relevant to each stakeholder group involved in this trial (e.g., patients, decision makers, policy makers, clinicians, funders, etc.)	Item #10. Reported which stakeholders (e.g., patients, decision makers, policy makers, clinicians, funders, etc.) were actively involved in outcome selection. (This should be documented as per recent guidance for the reporting of patient and public involvement.)	Item #11. Explained the mechanism (e.g., pathophysiological, pharmacological, etc.) or theoretical framework/model by which the experimental intervention is expected to cause change in the outcome in the target population	Item #12. Provided rationale for the choice of the specific type of outcome (i.e., why a patient-reported outcome instead of a clinician reported outcome)	Item #13. Described the outcome measurement instrument used. This should include instrument scaling and scoring details (e.g., range and direction of scores)	Item #14. Specified whether the outcome measurement instrument will be used in accordance with any user manual and specify and justify deviations if planned	Item #15. Specified a recall period for outcome assessment, if applicable	Item #16. Described mode of outcome assessment (e.g., face-to-face, telephone, electronically)	Item #17. Justified the mode of outcome assessment (e.g., justification for equivalence between different modes of administration, if applicable)	Item #18. Described any additional resources/materials or processes when performing outcome assessment, when relevant (i.e., a stethoscope, language interpreter, fasting prior to colonoscopy, etc.)	Item #19. Described or provided reference to an empirical study that established validity of the outcome measurement instrument in individuals similar to the study sample (i.e., measures what it is supposed to measure)	Item #20. Described or provided reference to an empirical study that established validity of the outcome measurement instrument in the study setting (i.e., measures what it is supposed to measure)	Item #21. Specified whether more than one language version of the outcome measurement instrument was used and state whether translated versions have been developed using currently recommended methods, if applicable	Item #22. Described or provided reference to an empirical study that established reliability of the outcome measurement instrument in individuals similar to the study sample (i.e., ability to produce consistent results)	Item #23. Described or provided reference to an empirical study that established reliability of the outcome measurement instrument in the study setting (i.e., ability to produce consistent results)	Item #24. Described or provided reference to an empirical study that established the responsiveness of the outcome measurement instrument in the study sample (i.e., ability to detect change over time given a change in disease activity or status)	Item #25. Described the feasibility of the outcome measurement instrument in the study sample (i.e., the practical considerations of using an instrument, including its ease of use, time to complete, monetary costs, and interpretability of the question(s) included in the instrument)	Item #26. Described the acceptability and burden of the outcome measurement instrument in the study sample	Item #27. Specified whether order of administration of outcome measurement instrument was standardized, if assessing multiple outcomes	Item #28. Specified whether or not outcome data will be monitored during the study to inform the clinical care of individual trial participants, and if so, how this will be managed in a standardized way	Item #29. Described who (e.g., nurse, occupational therapist, technician, parent, outcome adjudicators), and if applicable, how many assessed the outcome in each study group	Item #30. Justified the choice of outcome assessor(s) (e.g., proxy versus healthcare provider)	Item #31. Described whether the outcome assessor(s) were blinded/masked to intervention assignment	Item #32. Described any trial-specific training required for outcome assessors to apply the outcome measurement instrument	Item #33. Described how outcome data quality was maximized (e.g., duplicate measurements)	[Item excluded from assessment, see Table 3] Specified the name, affiliation, and contact details for the individual(s) responsible for the outcome content to identify the appropriate point of contact for resolution of any outcome-specific inquiries	Item #34. Specified geographic location of outcome assessment for each study group (e.g., list of countries where outcome data was collected)	Item #35. Described setting of outcome assessment for each study group (e.g., clinic, home, other)	Item #36. Justified suitability of the outcome assessment setting(s) for the study sample (e.g., family doctor office vs. home when measuring blood pressure)
#725	26	AO	MR	Depressive symptom severity	Physiological/clinical	Psychiatric Outcomes	Depressive symptoms	Geriatric Depression Scale 30-item questionnaire (GDS-30)	Fully reported	Fully reported	N/A	N/A	Fully reported	Not reported	Not reported	Not reported	Fully reported	Fully reported	N/A	N/A	Not reported	Not reported	Fully reported	Not reported	Fully reported	Not reported	Not reported	Fully reported	Not reported	Not reported	Not reported	Not reported	Not reported	Not reported	Not reported	Fully reported	Not reported	Not reported	Not reported	Not reported	Not reported	Not reported	Fully reported	Not reported	Not reported	N/A	Fully reported	Fully reported	Not reported
#8368	27	AO	MR	Depressive symptom severity	Physiological/clinical	Psychiatric Outcomes	Depressive symptoms	Geriatric Depression Scale 15-item questionnaire (GDS-15)	Fully reported	Fully reported	N/A	N/A	Fully reported	Not reported	Not reported	Not reported	Fully reported	Fully reported	N/A	N/A	Not reported	Not reported	Fully reported	Not reported	Fully reported	Not reported	Not reported	Fully reported	Not reported	Not reported	Fully reported	Fully reported	Fully reported	Fully reported	Fully reported	Not reported	Fully reported	Not reported	N/A	Not reported	Fully reported	Not reported	Fully reported	Not reported	Fully reported	N/A	Fully reported	Fully reported	Not reported
#5187	13	AO	MR	Depressive Symptom Severity	Physiological/clinical	Psychiatric outcomes	Depression	Patient Health Questionnaire (PHQ-9)	Fully reported	Fully reported	N/A	N/A	Fully reported	Not reported	Not reported	Not reported	Fully reported	Fully reported	N/A	N/A	Not reported	Not reported	Fully reported	Not reported	Partially reported	Not reported	Not reported	Fully reported	Fully reported	Not reported	Not reported	Not reported	Not reported	Not reported	Not reported	Not reported	Not reported	Not reported	Not reported	Not reported	Partially reported	Not reported	Not reported	Not reported	Not reported	N/A	Not reported	Fully reported	Not reported
#1015	32	AO	MR	Depression treatment Response	Physiological/clinical	Psychiatric outcomes	Depressive symptoms	Hamilton Depression Rating Scale 17-item (HAMD-17)	Fully reported	Fully reported	N/A	N/A	Fully reported	Not reported	Fully reported	Fully reported	Fully reported	Fully reported	N/A	N/A	Not reported	Not reported	Fully reported	Not reported	Fully reported	Not reported	Not reported	Not reported	Not reported	Not reported	Partially reported	Not reported	Fully reported	Not reported	Not reported	Not reported	Not reported	Not reported	Not reported	Fully reported	Not reported	Not reported	Fully reported	Not reported	Not reported	N/A	Fully reported	Not reported	Not reported
#17564	23	AO	MR	Depression treatment response	Physiological/clinical	Psychiatric Outcomes	Depressive symptom reduction	Geriatric Depression Scale (GDS)	Fully reported	Fully reported	N/A	N/A	Fully reported	Not reported	Fully reported	Not reported	Fully reported	Fully reported	N/A	N/A	Not reported	Not reported	Fully reported	Not reported	Fully reported	Not reported	Not reported	Not reported	Not reported	Not reported	Not reported	Not reported	Not reported	Not reported	Not reported	Not reported	Not reported	Not reported	Not reported	Not reported	Not reported	Not reported	Not reported	Not reported	Not reported	N/A	Fully reported	Fully reported	Not reported
#5031	7	AO	MR	Depressive symptom severity	Physiological/clinical	Psychiatric Outcomes	Depressive symptoms	Geriatric Depression Scale 15-item questionnaire (GDS-15)	Fully reported	Fully reported	N/A	N/A	Fully reported	Not reported	Fully reported	Not reported	Fully reported	Fully reported	N/A	N/A	Not reported	Not reported	Fully reported	Not reported	Fully reported	Not reported	Not reported	Not reported	Not reported	Not reported	Fully reported	Not reported	Not reported	Not reported	Not reported	Not reported	Not reported	Not reported	Not reported	Not reported	Not reported	Not reported	Not reported	Not reported	Not reported	N/A	Fully reported	Not reported	Not reported
#443	3	AO	MR	Depressive symptom severity	Physiological/clinical	Psychiatric Outcomes	Depressive symptoms	Geriatric Depression Scale (GDS)	Fully reported	Fully reported	N/A	N/A	Fully reported	Not reported	Not reported	Not reported	Fully reported	Fully reported	N/A	N/A	Not reported	Not reported	Fully reported	Not reported	Partially reported	Not reported	Not reported	Not reported	Not reported	Not reported	Fully reported	Fully reported	Not reported	Not reported	Not reported	Not reported	Not reported	Not reported	N/A	Not reported	Not reported	Not reported	Fully reported	Not reported	Not reported	N/A	Fully reported	Fully reported	Not reported
#10498	36	AO	MR	Depressive symptom severity	Physiological/clinical	Psychiatric outcomes	Depressive symptoms	Center for Epidemiologic Studies Depression Scale (CES-D-10)	Fully reported	Fully reported	N/A	N/A	Fully reported	Not reported	Not reported	Not reported	Fully reported	Fully reported	N/A	N/A	Not reported	Not reported	Fully reported	Fully reported	Fully reported	Not reported	Not reported	Not reported	Not reported	Not reported	Fully reported	Not reported	Not reported	Fully reported	Not reported	Not reported	Not reported	Not reported	Not reported	Not reported	Not reported	Not reported	Fully reported	Not reported	Not reported	N/A	Fully reported	Not reported	Not reported
#212	22	AO	MR	Depression treatment Response	Physiological/clinical	Psychiatric outcomes	Depressive symptoms	Hamilton Depression Rating Scale 17-item (HAMD-17)	Fully reported	Fully reported	N/A	N/A	Fully reported	Fully reported	Not reported	Not reported	Fully reported	Fully reported	N/A	N/A	Fully reported	Not reported	Fully reported	Fully reported	Fully reported	Not reported	Not reported	Fully reported	Not reported	Not reported	Not reported	Not reported	Not reported	Not reported	Not reported	Not reported	Not reported	Not reported	Not reported	Fully reported	Fully reported	Not reported	Fully reported	Not reported	Not reported	N/A	Fully reported	Fully reported	Not reported
#1250	4	AO	MR	Depression treatment Response	Physiological/clinical	Psychiatric outcomes	Depressive symptoms	Beck Depression Inventory-II (BDI-II)	Fully reported	Fully reported	N/A	N/A	Fully reported	Not reported	Not reported	Not reported	Fully reported	Fully reported	N/A	N/A	Not reported	Not reported	Fully reported	Not reported	Partially reported	Not reported	Not reported	Fully reported	Not reported	Fully reported	Not reported	Not reported	Fully reported	Fully reported	Not reported	Not reported	Not reported	Not reported	Not reported	Not reported	Fully reported	Not reported	Fully reported	Fully reported	Not reported	N/A	Fully reported	Fully reported	Not reported
#8271	44	KJ	MR	Depression remission	Physiological/clinical	Psychiatric Outcomes	Depression Remission	Mini-International Neuropsychiatric Interview (MINI)	Fully reported	Fully reported	N/A	N/A	Fully reported	Fully reported	Fully reported	Not reported	Fully reported	Fully reported	N/A	N/A	Not reported	Not reported	Not reported	Fully reported	Partially reported	Not reported	Not reported	Fully reported	Fully reported	Not reported	Fully reported	Not reported	Not reported	Fully reported	Not reported	Not reported	Not reported	Not reported	Not reported	Not reported	Fully reported	Fully reported	Not reported	Not reported	Not reported	N/A	Fully reported	Not reported	Not reported
#8328	21	KJ	MR	Depression treatment response	Physiological/clinical	Psychiatric Outcomes	Reduction of depression	Cornell Scale for Depression in Dementia (CSDD)	Fully reported	Fully reported	N/A	N/A	Fully reported	Not reported	Not reported	Not reported	Not reported	Fully reported	N/A	N/A	Not reported	Not reported	Not reported	Not reported	Partially reported	Not reported	Not reported	Fully reported	Not reported	Not reported	Fully reported	Fully reported	Not reported	Not reported	Not reported	Not reported	Not reported	Not reported	Not reported	Not reported	Partially reported	Not reported	Not reported	Fully reported	Not reported	N/A	Fully reported	Not reported	Not reported
#580	10	KJ	MR	Depressive symptom severity	Physiological/clinical	Psychiatric Outcomes	Depression severity	Patient Health Questionnaire (PHQ-9)	Fully reported	Fully reported	N/A	N/A	Fully reported	Not reported	Not reported	Not reported	Not reported	Fully reported	N/A	N/A	Not reported	Not reported	Not reported	Not reported	Fully reported	Not reported	Not reported	Fully reported	Not reported	Not reported	Not reported	Not reported	Not reported	Not reported	Not reported	Not reported	Partially reported	Not reported	Not reported	Not reported	Fully reported	Not reported	Fully reported	Not reported	Not reported	N/A	Fully reported	Fully reported	Not reported
#14259	48	KJ	MR	Depressive symptom severity	Physiological/clinical	Psychiatric Outcomes	Depression severity	Geriatric Depression Scale 15-item questionnaire (GDS-15)	Fully reported	Fully reported	N/A	N/A	Fully reported	Not reported	Not reported	Not reported	Not reported	Fully reported	N/A	N/A	Not reported	Not reported	Not reported	Not reported	Partially reported	Not reported	Not reported	Not reported	Not reported	Not reported	Fully reported	Not reported	Fully reported	Not reported	Not reported	Not reported	Not reported	Not reported	Not reported	Not reported	Fully reported	Not reported	Fully reported	Not reported	Not reported	N/A	Fully reported	Not reported	Not reported
#10127	35	KJ	MR	Depression treatment Response	Physiological/clinical	Psychiatric Outcomes	Depression symptom severity	Montgomery - Asberg Depression Rating Scale (MADRS)	Fully reported	Fully reported	N/A	N/A	Fully reported	Not reported	Fully reported	Fully reported	Not reported	Fully reported	N/A	N/A	Not reported	Not reported	Fully reported	Not reported	Partially reported	Fully reported	Not reported	Fully reported	Fully reported	Not reported	Not reported	Not reported	Not reported	Not reported	Not reported	Not reported	Not reported	Not reported	Not reported	Not reported	Partially reported	Not reported	Fully reported	Not reported	Not reported	N/A	Fully reported	Not reported	Not reported
#485	40	MR	KJ	Depressive symptom severity	Physiological/clinical	Psychiatric Outcomes	Short term Depression Severity	Patient Health Questionnaire (PHQ-9)	Fully reported	Fully reported	N/A	N/A	Fully reported	Fully reported	Fully reported	Fully reported	Fully reported	Fully reported	N/A	N/A	Not reported	Not reported	Not reported	Not reported	Fully reported	Fully reported	Not reported	Fully reported	Not reported	Not reported	Not reported	Not reported	Not reported	Not reported	Not reported	Not reported	Not reported	Not reported	Not reported	Not reported	Fully reported	Not reported	Fully reported	Not reported	Not reported	N/A	Fully reported	Fully reported	Not reported
#8193	28	KJ	MR	Depressive symptom severity	Physiological/clinical	Psychiatric Outcomes	Depression Severity	Geriatric Depression Scale 30-item questionnaire (GDS-30)	Fully reported	Fully reported	N/A	N/A	Fully reported	Fully reported	Fully reported	Fully reported	Fully reported	Fully reported	N/A	N/A	Not reported	Not reported	Fully reported	Not reported	Partially reported	Fully reported	Not reported	Fully reported	Not reported	Not reported	Partially reported	Not reported	Not reported	Not reported	Not reported	Fully reported	Not reported	Not reported	N/A	Not reported	Not reported	Not reported	Not reported	Not reported	Not reported	N/A	Fully reported	Fully reported	Not reported
#16696	2	KJ	MR	Cost-effectiveness of study interventions	Resource use	Economic	Cost-effectiveness - long term	cost-effectiveness analysis (CEA)	Fully reported	Fully reported	N/A	N/A	Fully reported	Fully reported	Fully reported	Fully reported	Fully reported	Fully reported	N/A	N/A	Not reported	Fully reported	Not reported	Not reported	Partially reported	Fully reported	Not reported	Not reported	Not reported	Not reported	Partially reported	Partially reported	Not reported	Not reported	Not reported	Not reported	Not reported	Not reported	Not reported	Not reported	Partially reported	Not reported	Not reported	Not reported	Not reported	N/A	Fully reported	Not reported	Not reported
#137	9	KJ	MR	Depressive symptom severity	Physiological/clinical	Psychiatric Outcomes	Depression symptom severity - long term	Patient Health Questionnaire (PHQ-9)	Fully reported	Fully reported	N/A	N/A	Fully reported	Fully reported	Fully reported	Not reported	Fully reported	Fully reported	N/A	N/A	Not reported	Not reported	Fully reported	Fully reported	Fully reported	Fully reported	Not reported	Fully reported	Not reported	Not reported	Fully reported	Fully reported	Not reported	Not reported	Not reported	Fully reported	Not reported	Not reported	Not reported	Not reported	Fully reported	Not reported	Fully reported	Not reported	Not reported	N/A	Fully reported	Fully reported	Not reported
#6226	14	KJ	MR	Depression treatment response	Physiological/clinical	Psychiatric Outcomes	Depressive symptoms	Geriatric Depression Scale 15-item questionnaire (GDS-15)	Fully reported	Fully reported	N/A	N/A	Fully reported	Not reported	Not reported	Not reported	Fully reported	Fully reported	N/A	N/A	Not reported	Not reported	Fully reported	Not reported	Fully reported	Fully reported	Not reported	Fully reported	Fully reported	Fully reported	Partially reported	Fully reported	Fully reported	Not reported	Not reported	Not reported	Not reported	Not reported	Not reported	Not reported	Fully reported	Not reported	Not reported	Fully reported	Not reported	N/A	Fully reported	Fully reported	Not reported
#1038	34	AO	MR	Depression treatment response	Physiological/clinical	Psychiatric Outcomes	Clinical response	Hamilton Depression Rating Scale 24-item (HAMD-24)	Fully reported	Fully reported	N/A	N/A	Fully reported	Not reported	Fully reported	Fully reported	Fully reported	Fully reported	N/A	N/A	Not reported	Not reported	Fully reported	Not reported	Partially reported	Not reported	Not reported	Not reported	Not reported	Not reported	Not reported	Not reported	Not reported	Not reported	Not reported	Not reported	Not reported	Not reported	N/A	Partially reported	Not reported	Not reported	Not reported	Not reported	Not reported	N/A	Fully reported	Fully reported	Not reported
#742	12	ZS	MR	Depressive symptom severity	Physiological/clinical	Psychiatric Outcomes	Severity of depression	Hospital Anxiety and Depression Scale (HADS)	Fully reported	Fully reported	N/A	N/A	Fully reported	Not reported	Not reported	Not reported	Fully reported	Fully reported	N/A	N/A	Not reported	Not reported	Not reported	Not reported	Partially reported	Not reported	Not reported	Not reported	Not reported	Not reported	Not reported	Not reported	Not reported	Not reported	Not reported	Not reported	Not reported	Not reported	Fully reported	Not reported	Fully reported	Fully reported	Not reported	Fully reported	Not reported	N/A	Fully reported	Not reported	Not reported
#107	30	AO	MR	Depression treatment response	Physiological/clinical	Psychiatric Outcomes	Depressive symptom reduction	Montgomery - Asberg Depression Rating Scale (MADRS)	Fully reported	Fully reported	N/A	N/A	Fully reported	Not reported	Fully reported	Not reported	Fully reported	Fully reported	N/A	N/A	Not reported	Not reported	Fully reported	Not reported	Fully reported	Not reported	Not reported	Not reported	Not reported	Not reported	Not reported	Not reported	Not reported	Not reported	Not reported	Not reported	Not reported	Not reported	Not reported	Fully reported	Fully reported	Not reported	Fully reported	Fully reported	Not reported	N/A	Fully reported	Not reported	Not reported
#20362	20	AO	MR	Depressive symptom severity	Physiological/clinical	Psychiatric Outcomes	Severity of depression	Hamilton Depression Rating Scale 24-item (HAMD-24)	Fully reported	Fully reported	N/A	N/A	Fully reported	Not reported	Fully reported	Not reported	Fully reported	Fully reported	N/A	N/A	Not reported	Not reported	Fully reported	Fully reported	Fully reported	Not reported	Not reported	Fully reported	Fully reported	Not reported	Fully reported	Partially reported	Not reported	Partially reported	Not reported	Not reported	Not reported	Not reported	Not reported	Not reported	Fully reported	Not reported	Not reported	Not reported	Fully reported	N/A	Fully reported	Fully reported	Not reported
#10401	41	AO	MR	Depression treatment response	Physiological/clinical	Psychiatric Outcomes	Depression	Computerised Clinical Interview Schedule Revised (CIS-R)	Fully reported	Fully reported	N/A	N/A	Fully reported	Not reported	Fully reported	Not reported	Fully reported	Fully reported	N/A	N/A	Not reported	Not reported	Fully reported	Not reported	Partially reported	Not reported	Not reported	Fully reported	Fully reported	Not reported	Not reported	Not reported	Not reported	Not reported	Not reported	Not reported	Fully reported	Fully reported	Not reported	Not reported	Fully reported	Fully reported	Fully reported	Fully reported	Fully reported	N/A	Fully reported	Fully reported	Not reported
#778	31	AO	MR	Depression relapse	Physiological/clinical	Psychiatric Outcomes	Relapse	Montgomery - Asberg Depression Rating Scale (MADRS)	Fully reported	Fully reported	N/A	N/A	Fully reported	Not reported	Fully reported	Fully reported	Fully reported	Fully reported	N/A	N/A	Not reported	Not reported	Fully reported	Not reported	Partially reported	Not reported	Not reported	Not reported	Not reported	Not reported	Not reported	Not reported	Not reported	Not reported	Not reported	Not reported	Not reported	Not reported	Not reported	Partially reported	Not reported	Not reported	Fully reported	Not reported	Not reported	N/A	Fully reported	Fully reported	Not reported
#16938	24	AO	MR	Depressive symptom severity	Physiological/clinical	Psychiatric Outcomes	Depressive symptoms - long term	modified Alzheimer’s Disease Cooperative Study Clinical Global Impression of Change (mADCS-CGIC)	Fully reported	Fully reported	N/A	N/A	Fully reported	Not reported	Fully reported	Not reported	Fully reported	Fully reported	N/A	N/A	Fully reported	Fully reported	Not reported	Not reported	Fully reported	Not reported	Not reported	Fully reported	Not reported	Not reported	Not reported	Not reported	Not reported	Not reported	Not reported	Not reported	Not reported	Not reported	Not reported	Fully reported	Fully reported	Not reported	Fully reported	Not reported	Not reported	N/A	Fully reported	Fully reported	Not reported
#102	33	AO	MR	Depression treatment response	Physiological/clinical	Psychiatric Outcomes	Depressive symptom severity	Hamilton Depression Rating Scale 17-item (HAMD-17)	Fully reported	Fully reported	N/A	N/A	Fully reported	Not reported	Not reported	Not reported	Fully reported	Fully reported	N/A	N/A	Not reported	Not reported	Fully reported	Not reported	Partially reported	Not reported	Not reported	Not reported	Not reported	Not reported	Not reported	Not reported	Not reported	Not reported	Not reported	Not reported	Not reported	Not reported	Not reported	Not reported	Partially reported	Not reported	Fully reported	Fully reported	Fully reported	N/A	Fully reported	Not reported	Not reported
#2974	29	KJ	MR	Depressive symptom severity	Physiological/clinical	Psychiatric Outcomes	Depressive symptom severity	Hamilton Depression Rating Scale 17-item (HAMD-17)	Fully reported	Fully reported	N/A	N/A	Fully reported	Not reported	Not reported	Not reported	Fully reported	Fully reported	N/A	N/A	Not reported	Not reported	Not reported	Not reported	Partially reported	Not reported	Not reported	Not reported	Not reported	Not reported	Not reported	Not reported	Not reported	Not reported	Not reported	Not reported	Not reported	Not reported	Not reported	Partially reported	Not reported	Not reported	Not reported	Not reported	Not reported	N/A	Fully reported	Not reported	Not reported
#13543	39	KJ	MR	Provider treatment adherence	Life impact	Delivery of Care	adherence to the recommendations	mean adherence across the six recommendations for each GP	Fully reported	Fully reported	N/A	N/A	Fully reported	Fully reported	Not reported	Not reported	Fully reported	Fully reported	N/A	N/A	Not reported	Not reported	Fully reported	Fully reported	Fully reported	Not reported	Not reported	Fully reported	Not reported	Not reported	N/A	N/A	N/A	N/A	N/A	N/A	N/A	N/A	Not reported	Not reported	Fully reported	Not reported	Fully reported	Not reported	Not reported	N/A	Fully reported	Fully reported	Not reported
#12627	38	KJ	MR	Depression treatment response	Physiological/clinical	Psychiatric Outcomes	Improvement in depressive symptoms	Hamilton Depression Rating Scale 24-item (HAMD-24)	Fully reported	Fully reported	N/A	N/A	Fully reported	Not reported	Fully reported	Not reported	Fully reported	Fully reported	N/A	N/A	Not reported	Not reported	Not reported	Not reported	Partially reported	Not reported	Not reported	Fully reported	Not reported	Not reported	Not reported	Not reported	Not reported	Not reported	Fully reported	Not reported	Not reported	Not reported	Not reported	Fully reported	Fully reported	Not reported	Fully reported	Fully reported	Not reported	N/A	Fully reported	Fully reported	Not reported
									Fully reported	Partially reported	Not reported	N/A			Fully reported	Partially reported	Not reported	Fully reported	Partially reported	Not reported	Fully reported	Partially reported	Not reported
								What (n = 6 items)	66.129	0	33.871	62			66.129	0	33.871	66	0	34	66%	0%	34%
								Why (n = 6 items)	47.8495	0	52.1505	62			47.8495	0	52.1505	48	0	52	48%	0%	52%
								How (n = 16 items)	17.3554	5.57851	77.0661	12			17.3554	5.57851	77.0661	17	6	77	17%	6%	77%
								Who (n = 5 items)	32.2581	3.22581	64.5161	0			32.2581	3.22581	64.5161	32	3	65	32%	3%	65%
								Where (n = 3 items)	52.6882	0	47.3118	0			52.6882	0	47.3118	53	0	47	53%	0%	47%
								When (n = 2 items)	53.2258	12.9032	33.871	0			53.2258	12.9032	33.871	53	13	34	53%	13%	34%
								Analyses (n = 13 items)	72.2992	4.43213	23.2687	135			72.2992	4.43213	23.2687	72	4	23	72%	4%	23%
								Missing Data (n = 5 items)	51.1111	4.44444	44.4444	20			51.1111	4.44444	44.4444	51	4	44	51%	4%	44%
Table 2 Order	Study ID	Study Name	Fully reported	Partially reported	Not reported			Interpretation (n = 2 items)	64.9123	0	35.0877	5			64.9123	0	35.0877	65	0	35	65%	0%	35%
	#8328	Banerjee et al., 2011	41.3793	6.89655	51.7241
Banerjee et al., 2011	#212	Brody et al., 2011	50	0	50
Brody et al., 2011	#17564	Chen et al., 2011	40	0	60
Chen et al., 2011	#725	Rondanelli et al., 2011	44.2308	0	55.7692			Fig 2
Rondanelli et al., 2011	#8368	Tajalizadekhoob et al., 2011	53.5714	5.35714	41.0714
Tajalizadekhoob et al., 2011	#443	Cheng et al., 2012	40.8163	2.04082	57.1429
Cheng et al., 2012	#8193	Fields et al., 2012	45.4545	7.27273	47.2727
Fields et al., 2012	#1250	Preschl et al., 2012	50	2	48
Preschl et al., 2012	#2974	Heun et al., 2013	34.4828	5.17241	60.3448
Heun et al., 2013	#107	Katila et al., 2013	47.3684	0	52.6316
Katila et al., 2013	#1015	Robinson et al., 2014	44.8276	5.17241	50
Robinson et al., 2014	#12627	Bruce et al., 2015	48.2759	1.72414	50
Bruce et al., 2015	#5031	Imai et al., 2015	37.5	5.35714	57.1429
Imai et al., 2015	#137	McMusker et al., 2015	63.7931	0	36.2069
McMusker et al., 2015	#580	van Beljouw et al., 2015	48.2759	3.44828	48.2759
van Beljouw et al., 2015	#13543	Aakhus et al., 2016	54.1667	0	45.8333
Aakhus et al., 2016	#485	Bosanquet et al., 2017	61.4035	0	38.5965
Bosanquet et al., 2017	#742	Hummel et al., 2017	41.8182	3.63636	54.5455
Hummel et al., 2017	#6226	Chang et al., 2018	51.7241	5.17241	43.1034
Chang et al., 2018	#102	Emsley et al., 2018	40.3509	7.01754	52.6316
Emsley et al., 2018	#14259	Molassiotis et al., 2020	41.8182	5.45455	52.7273
Molassiotis et al., 2020	#10127	Ochs-Ross et al., 2020	44.8276	5.17241	50
Ochs-Ross et al., 2020	#10498	Berk et al., 2021	44.8276	0	55.1724
Berk et al., 2021	#5187	Tomasino et al., 2017	36.3636	3.63636	60
Tomasino et al., 2017	#10401	Burroughs et al., 2019	58.6207	3.44828	37.931
Burroughs et al., 2019	#20362	Bollmann et al., 2020	50.8772	7.01754	42.1053
Bollmann et al., 2020	#8271	Azar et al., 2011	48.2143	3.57143	48.2143
Azar et al., 2011	#16938	Drye et al., 2011	46.4286	0	53.5714
Drye et al., 2011	#16696	Holman et al., 2011	45.4545	9.09091	45.4545
Holman et al., 2011	#778	Dolberg et al., 2014	38.5965	7.01754	54.386
Dolberg et al., 2014	#1038	Zilcha-Mano et al., 2018	37.2549	5.88235	56.8627
Zilcha-Mano et al., 2018
	Figure 3
	Study Name	Fully reported	Partially reported	Not reported
	Azar et al., 2011	48.2143	3.57143	48.2143
	Banerjee et al., 2011	41.3793	6.89655	51.7241
	Brody et al., 2011	50	0	50
	Chen et al., 2011	40	0	60
	Drye et al., 2011	46.4286	0	53.5714
	Holman et al., 2011	45.4545	9.09091	45.4545
	Rondanelli et al., 2011	44.2308	0	55.7692
	Tajalizadekhoob et al., 2011	53.5714	5.35714	41.0714
	Cheng et al., 2012	40.8163	2.04082	57.1429
	Fields et al., 2012	45.4545	7.27273	47.2727
	Preschl et al., 2012	50	2	48
	Heun et al., 2013	34.4828	5.17241	60.3448
	Katila et al., 2013	47.3684	0	52.6316
	Dolberg et al., 2014	38.5965	7.01754	54.386
	Robinson et al., 2014	44.8276	5.17241	50
	Bruce et al., 2015	48.2759	1.72414	50
	Imai et al., 2015	37.5	5.35714	57.1429
	McMusker et al., 2015	63.7931	0	36.2069
	van Beljouw et al., 2015	48.2759	3.44828	48.2759
	Aakhus et al., 2016	54.1667	0	45.8333
	Bosanquet et al., 2017	61.4035	0	38.5965
	Hummel et al., 2017	41.8182	3.63636	54.5455
	Tomasino et al., 2017	36.3636	3.63636	60
	Chang et al., 2018	51.7241	5.17241	43.1034
	Emsley et al., 2018	40.3509	7.01754	52.6316
	Zilcha-Mano et al., 2018	37.2549	5.88235	56.8627
	Burroughs et al., 2019	58.6207	3.44828	37.931
	Bollmann et al., 2020	50.8772	7.01754	42.1053
	Molassiotis et al., 2020	41.8182	5.45455	52.7273
	Ochs-Ross et al., 2020	44.8276	5.17241	50
	Berk et al., 2021	44.8276	0	55.1724
per trial	median number of fully reported items per trial	45.4545
	minimum	34.4828
	maximum	63.7931
	Q1	41.0978
	Q3	50
	range	8.90218
	reported less than 50% items	22	0.709677
	reported 50% or more of items	9
[truncated: 33 more columns]
